# Supplementary material for: Tradict enables accurate prediction of eukaryotic transcriptional states from 100 marker genes
Source: Nat Commun. 2017 May 5;8:15309. doi: 10.1038/ncomms15309 (PMC5424156; doi:10.1038/ncomms15309)
Supplement: Supplementary Data 1 — GO-Term size analysis: A. thaliana [file ncomms15309-s2.xlsx]

## Sheet: Table 1
Supplementary Data Table 1: GO-Term size analysis: A. thaliana
Min GO Term size: 1	Max GO Term Size: 500	Num. Genes Covered: 15143	Num. GO Terms: 3322
Min GO Term size: 1	Max GO Term Size: 1000	Num. Genes Covered: 16947	Num. GO Terms: 3328
Min GO Term size: 1	Max GO Term Size: 1500	Num. Genes Covered: 17165	Num. GO Terms: 3329
Min GO Term size: 1	Max GO Term Size: 2000	Num. Genes Covered: 18151	Num. GO Terms: 3331
Min GO Term size: 1	Max GO Term Size: 5000	Num. Genes Covered: 18432	Num. GO Terms: 3332
Min GO Term size: 1	Max GO Term Size: 10000	Num. Genes Covered: 27671	Num. GO Terms: 3333
Min GO Term size: 10	Max GO Term Size: 500	Num. Genes Covered: 14273	Num. GO Terms: 744
Min GO Term size: 10	Max GO Term Size: 1000	Num. Genes Covered: 16158	Num. GO Terms: 750
Min GO Term size: 10	Max GO Term Size: 1500	Num. Genes Covered: 16391	Num. GO Terms: 751
Min GO Term size: 10	Max GO Term Size: 2000	Num. Genes Covered: 17480	Num. GO Terms: 753
Min GO Term size: 10	Max GO Term Size: 5000	Num. Genes Covered: 17781	Num. GO Terms: 754
Min GO Term size: 10	Max GO Term Size: 10000	Num. Genes Covered: 27022	Num. GO Terms: 755
Min GO Term size: 50	Max GO Term Size: 500	Num. Genes Covered: 11188	Num. GO Terms: 141
Min GO Term size: 50	Max GO Term Size: 1000	Num. Genes Covered: 13384	Num. GO Terms: 147
Min GO Term size: 50	Max GO Term Size: 1500	Num. Genes Covered: 13641	Num. GO Terms: 148
Min GO Term size: 50	Max GO Term Size: 2000	Num. Genes Covered: 15124	Num. GO Terms: 150
Min GO Term size: 50	Max GO Term Size: 5000	Num. Genes Covered: 15509	Num. GO Terms: 151
Min GO Term size: 50	Max GO Term Size: 10000	Num. Genes Covered: 24764	Num. GO Terms: 152
Min GO Term size: 100	Max GO Term Size: 500	Num. Genes Covered: 8946	Num. GO Terms: 66
Min GO Term size: 100	Max GO Term Size: 1000	Num. Genes Covered: 11335	Num. GO Terms: 72
Min GO Term size: 100	Max GO Term Size: 1500	Num. Genes Covered: 11609	Num. GO Terms: 73
Min GO Term size: 100	Max GO Term Size: 2000	Num. Genes Covered: 13315	Num. GO Terms: 75
Min GO Term size: 100	Max GO Term Size: 5000	Num. Genes Covered: 13730	Num. GO Terms: 76
Min GO Term size: 100	Max GO Term Size: 10000	Num. Genes Covered: 22992	Num. GO Terms: 77
