# Supplementary material for: Tradict enables accurate prediction of eukaryotic transcriptional states from 100 marker genes
Source: Nat Commun. 2017 May 5;8:15309. doi: 10.1038/ncomms15309 (PMC5424156; doi:10.1038/ncomms15309)
Supplement: Supplementary Data 2 — GO-Term size analysis: M. musculus [file ncomms15309-s3.xlsx]

## Sheet: Table 2
Supplementary Data Table 2: GO-Term size analysis: M. musculus
Min GO Term size: 1	Max GO Term Size: 500	Num. Genes Covered: 15082	Num. GO Terms: 10970
Min GO Term size: 1	Max GO Term Size: 1000	Num. Genes Covered: 15496	Num. GO Terms: 10982
Min GO Term size: 1	Max GO Term Size: 1500	Num. Genes Covered: 16392	Num. GO Terms: 10985
Min GO Term size: 1	Max GO Term Size: 2000	Num. Genes Covered: 16611	Num. GO Terms: 10988
Min GO Term size: 1	Max GO Term Size: 5000	Num. Genes Covered: 16734	Num. GO Terms: 10989
Min GO Term size: 1	Max GO Term Size: 10000	Num. Genes Covered: 23566	Num. GO Terms: 10990
Min GO Term size: 10	Max GO Term Size: 500	Num. Genes Covered: 14483	Num. GO Terms: 2231
Min GO Term size: 10	Max GO Term Size: 1000	Num. Genes Covered: 15044	Num. GO Terms: 2243
Min GO Term size: 10	Max GO Term Size: 1500	Num. Genes Covered: 15954	Num. GO Terms: 2246
Min GO Term size: 10	Max GO Term Size: 2000	Num. Genes Covered: 16218	Num. GO Terms: 2249
Min GO Term size: 10	Max GO Term Size: 5000	Num. Genes Covered: 16346	Num. GO Terms: 2250
Min GO Term size: 10	Max GO Term Size: 10000	Num. Genes Covered: 23199	Num. GO Terms: 2251
Min GO Term size: 50	Max GO Term Size: 500	Num. Genes Covered: 12428	Num. GO Terms: 350
Min GO Term size: 50	Max GO Term Size: 1000	Num. Genes Covered: 13454	Num. GO Terms: 362
Min GO Term size: 50	Max GO Term Size: 1500	Num. Genes Covered: 14505	Num. GO Terms: 365
Min GO Term size: 50	Max GO Term Size: 2000	Num. Genes Covered: 14873	Num. GO Terms: 368
Min GO Term size: 50	Max GO Term Size: 5000	Num. Genes Covered: 15007	Num. GO Terms: 369
Min GO Term size: 50	Max GO Term Size: 10000	Num. Genes Covered: 21911	Num. GO Terms: 370
Min GO Term size: 100	Max GO Term Size: 500	Num. Genes Covered: 10579	Num. GO Terms: 126
Min GO Term size: 100	Max GO Term Size: 1000	Num. Genes Covered: 12055	Num. GO Terms: 138
Min GO Term size: 100	Max GO Term Size: 1500	Num. Genes Covered: 13190	Num. GO Terms: 141
Min GO Term size: 100	Max GO Term Size: 2000	Num. Genes Covered: 13703	Num. GO Terms: 144
Min GO Term size: 100	Max GO Term Size: 5000	Num. Genes Covered: 13845	Num. GO Terms: 145
Min GO Term size: 100	Max GO Term Size: 10000	Num. Genes Covered: 20807	Num. GO Terms: 146
