# Supplementary material for: Tradict enables accurate prediction of eukaryotic transcriptional states from 100 marker genes
Source: Nat Commun. 2017 May 5;8:15309. doi: 10.1038/ncomms15309 (PMC5424156; doi:10.1038/ncomms15309)
Supplement: Supplementary Data 3 — A. thaliana transcriptional programs, their prospective prediction accuracy, and other properties [file ncomms15309-s4.xlsx]

## Sheet: Table 3
Supplementary Data Table 3: A. thaliana transcriptional programs, their prospective prediction accuracy, and other properties
intra-submission_PCC = Average PCC performance during 20-fold cross validation (see Figure 3, main text)
mean_expression_of_constituent_genes = Average expression of all genes contained within the transcriptional program
program_size = number of genes in the transcriptional program
					Spearman correlation between intra-submission PCC, mean expression of the constituent genes in the program, and the number of genes in the program
GO-term derived, globally comprehensive transcriptional programs for A. thaliana	intra-submission_PCC	mean_expression_of_constituent_genes	program_size			intra-submission_PCC	mean_expression_of_constituent_genes	program_size
rRNA modification	0.82548	3.335	3		intra-submission_PCC	1	0.3248	0.5454
protein polyubiquitination	0.95472	2.7586	43		mean_expression_of_constituent_genes	0.3248	1	-0.0484
mRNA splicing, via spliceosome	0.96073	3.1884	77		program_size	0.5454	-0.0484	1
carbohydrate metabolic process	0.96204	1.6199	289
glycolytic process	0.92047	3.8949	65
DNA replication	0.94243	1.8397	70
DNA repair	0.9568	2.0359	166
transcription, DNA-templated	0.96745	1.5979	1477
rRNA processing	0.95655	2.894	72
RNA processing	0.96478	2.5763	74
mRNA processing	0.97024	2.7758	158
translation	0.95913	4.1064	400
translational initiation	0.9578	3.2455	80
translational elongation	0.94968	3.8258	69
regulation of translation	0.9545	2.3401	49
protein folding	0.9686	3.104	262
protein phosphorylation	0.96367	1.7136	747
protein dephosphorylation	0.95475	2.5596	96
protein glycosylation	0.93255	1.7444	61
proteolysis	0.95339	1.9531	396
ubiquitin-dependent protein catabolic process	0.95845	2.8174	194
lipid metabolic process	0.93996	1.7808	119
fatty acid metabolic process	0.89624	2.25	48
fatty acid biosynthetic process	0.84972	2.8423	92
glutathione metabolic process	0.9516	2.2019	51
transport	0.96546	2.1197	271
ion transport	0.90505	2.0446	51
cation transport	0.90996	1.8025	34
potassium ion transport	0.90822	1.9715	42
drug transmembrane transport	0.89036	1.2234	58
oligopeptide transport	0.83149	1.4421	54
amino acid transport	0.86485	1.7704	39
lipid transport	0.91711	0.7657	118
intracellular protein transport	0.95786	2.8821	156
response to stress	0.94402	1.5856	63
defense response	0.93003	1.3727	505
response to osmotic stress	0.96106	2.4927	109
response to oxidative stress	0.96803	2.4008	263
microtubule-based movement	0.91204	1.7461	57
cell cycle	0.9461	2.1759	108
mitotic nuclear division	0.94459	2.0054	74
signal transduction	0.92691	1.5302	328
transmembrane receptor protein tyrosine kinase signaling pathway	0.93374	1.5323	115
small GTPase mediated signal transduction	0.93715	2.7552	92
multicellular organismal development	0.96415	1.338	294
circadian rhythm	0.94222	2.844	88
metabolic process	0.96031	1.6321	186
cell proliferation	0.95932	2.5776	45
RNA splicing	0.96587	2.9684	96
carbohydrate transport	0.91936	1.7303	69
biosynthetic process	0.95028	2.1971	84
response to heat	0.92161	2.6089	147
response to cold	0.966	3.4478	264
response to water deprivation	0.94115	2.7678	239
response to light stimulus	0.96271	2.9842	158
embryo sac development	0.9588	2.2003	64
pollen development	0.96329	2.1578	159
red, far-red light phototransduction	0.94418	2.5288	52
response to wounding	0.93296	2.4036	186
response to bacterium	0.93271	2.3095	90
response to fungus	0.94879	2.3428	67
response to nematode	0.91194	2.2581	70
plant-type hypersensitive response	0.94761	2.4016	70
response to toxic substance	0.95059	1.7984	59
photomorphogenesis	0.94587	2.4049	57
response to high light intensity	0.93242	3.0619	52
response to salt stress	0.97135	2.5799	305
chloroplast organization	0.94978	3.2158	106
plant-type cell wall organization	0.92273	1.2737	57
response to ethylene	0.95752	2.3921	118
response to auxin	0.95826	1.6416	254
auxin-activated signaling pathway	0.94519	2.0938	151
response to cytokinin	0.96627	3.981	177
cytokinin-activated signaling pathway	0.91975	1.5656	48
response to abscisic acid	0.96976	2.5342	361
abscisic acid-activated signaling pathway	0.96704	2.1465	168
response to gibberellin	0.91915	2.0361	88
gibberellic acid mediated signaling pathway	0.84573	1.315	55
brassinosteroid mediated signaling pathway	0.92104	2.9472	51
response to sucrose	0.92736	3.1049	49
response to salicylic acid	0.94661	1.9096	150
response to jasmonic acid	0.89211	2.1242	151
embryo development ending in seed dormancy	0.97122	2.3891	411
lignin biosynthetic process	0.91762	1.7784	59
flavonoid biosynthetic process	0.92277	1.2309	87
defense response to fungus, incompatible interaction	0.92975	2.6798	43
unidimensional cell growth	0.95456	2.3054	94
seed germination	0.95005	2.0687	70
pollen germination	0.94463	2.3307	44
pollen tube growth	0.94418	1.6086	84
ethylene-activated signaling pathway	0.93965	1.6598	148
flower development	0.96377	2.0891	169
regulation of flower development	0.95142	2.3101	56
auxin polar transport	0.90707	1.9887	47
leaf morphogenesis	0.94079	2.4771	55
response to red light	0.95799	3.0939	52
leaf senescence	0.96202	2.4261	74
response to chitin	0.9411	1.719	123
response to UV-B	0.92035	2.403	59
vegetative to reproductive phase transition of meristem	0.96137	2.2975	83
regulation of gene expression	0.94544	2.2268	52
protein transport	0.96897	2.7408	328
photosynthesis	0.95963	4.5369	108
cellular response to phosphate starvation	0.90094	2.3334	58
lipid catabolic process	0.93259	1.2944	112
vesicle-mediated transport	0.95666	2.9262	144
iron-sulfur cluster assembly	0.92816	1.793	53
phosphorylation	0.96633	1.7964	376
protein ubiquitination	0.9661	1.9585	407
chromatin modification	0.95784	2.3362	65
peptidyl-serine phosphorylation	0.94735	2.5698	44
metal ion transport	0.94148	1.7078	70
cell differentiation	0.95949	1.8325	144
regulation of defense response	0.9089	2.0504	55
killing of cells of other organism	0.66875	-2.5863	134
methylation	0.9517	2.0324	195
gene silencing by miRNA	0.95493	3.8175	4
intracellular signal transduction	0.96554	1.8789	126
regulation of growth	0.96193	1.7562	79
ribosome biogenesis	0.95658	4.4691	131
hyperosmotic salinity response	0.93616	2.6706	53
response to hydrogen peroxide	0.91189	2.4309	52
cell wall modification	0.90779	-0.13908	53
cell wall biogenesis	0.92325	1.8722	50
defense response to bacterium	0.95181	2.3794	203
hydrogen peroxide catabolic process	0.93874	1.1527	72
protein ubiquitination involved in ubiquitin-dependent protein catabolic process	0.95781	2.6353	50
negative regulation of catalytic activity	0.90815	0.034973	36
proteasome-mediated ubiquitin-dependent protein catabolic process	0.95078	2.9813	55
secondary metabolite biosynthetic process	0.93076	0.65155	106
cell redox homeostasis	0.9287	2.7399	128
pectin catabolic process	0.88255	0.25414	70
negative regulation of transcription, DNA-templated	0.95673	2.1844	116
positive regulation of transcription, DNA-templated	0.96161	1.7506	165
response to cadmium ion	0.91977	2.9905	69
protein autophosphorylation	0.96251	2.4735	117
seed development	0.94084	1.8029	60
root development	0.96513	2.2195	130
leaf development	0.95794	2.3616	110
shoot system development	0.95007	1.8639	63
defense response to fungus	0.7419	0.074461	288
cell division	0.95266	2.0831	191
proteolysis involved in cellular protein catabolic process	0.92839	1.5859	72
response to other organism	0.9443	1.6531	48
regulation of cell cycle	0.93509	1.9019	67
flavonoid glucuronidation	0.90926	1.3326	58
transmembrane transport	0.95466	1.9575	218
oxidation-reduction process	0.97	1.792	1219
cell wall organization	0.95123	1.3104	221
response to karrikin	0.92855	2.7688	123
