# Supplementary material for: Tradict enables accurate prediction of eukaryotic transcriptional states from 100 marker genes
Source: Nat Commun. 2017 May 5;8:15309. doi: 10.1038/ncomms15309 (PMC5424156; doi:10.1038/ncomms15309)
Supplement: Supplementary Data 4 — M. musculus transcriptional programs, their prospective prediction accuracy, and other properties [file ncomms15309-s5.xlsx]

## Sheet: Table 4
Supplementary Data Table 4: M. musculus transcriptional programs, their prospective prediction accuracy, and other properties
intra-submission_PCC = Average PCC performance during 20-fold cross validation (see Figure 3, main text)
mean_expression_of_constituent_genes = Average expression of all genes contained within the transcriptional program
program_size = number of genes in the transcriptional program
					Spearman correlation between intra-submission PCC, mean expression of the constituent genes in the program, and the number of genes in the program
GO-term derived, globally comprehensive transcriptional programs for M. musculus	intra-submission_PCC	mean_expression_of_constituent_genes	program_size			intra-submission_PCC	mean_expression_of_constituent_genes	program_size
G1/S transition of mitotic cell cycle	0.94349	2.2924	58		intra-submission_PCC	1	0.5774	0.5826
negative regulation of transcription from RNA polymerase II promoter	0.97556	1.4906	667		mean_expression_of_constituent_genes	0.5774	1	0.1563
MAPK cascade	0.93954	1.525	64		program_size	0.5826	0.1563	1
activation of MAPK activity	0.90586	0.84932	67
protein polyubiquitination	0.96535	2.6518	98
microtubule cytoskeleton organization	0.9596	1.9357	74
mRNA splicing, via spliceosome	0.96177	2.9634	97
double-strand break repair via homologous recombination	0.95487	2.2427	56
cell morphogenesis	0.94646	1.357	70
skeletal system development	0.92673	0.60388	94
ossification	0.91589	0.69606	79
angiogenesis	0.92366	1.2976	215
ovarian follicle development	0.94583	1.4115	40
regulation of cell growth	0.87535	1.5048	45
blood vessel development	0.89636	1.1058	61
vasculogenesis	0.88927	1.11	61
osteoblast differentiation	0.95399	1.9976	90
response to hypoxia	0.94644	1.5264	103
in utero embryonic development	0.97711	1.7368	262
somitogenesis	0.93356	0.97169	45
neuron migration	0.95285	0.94579	111
kidney development	0.94725	1.0949	100
neural tube closure	0.96001	1.7219	93
liver development	0.94008	2.0291	62
regulation of protein phosphorylation	0.95711	1.9336	53
negative regulation of protein phosphorylation	0.96389	1.9742	78
positive regulation of protein phosphorylation	0.96861	1.5559	169
positive regulation of endothelial cell proliferation	0.90919	1.142	61
hair follicle development	0.89882	0.74151	44
heart looping	0.94472	0.92976	50
positive regulation of defense response to virus by host	0.95108	1.1467	115
hematopoietic progenitor cell differentiation	0.94877	1.2567	76
adaptive immune response	0.92138	0.54762	100
immune system process	0.95012	0.88365	349
heart morphogenesis	0.91416	0.77892	59
carbohydrate metabolic process	0.94738	1.7567	173
glucose metabolic process	0.89455	1.7516	55
DNA replication	0.94756	2.4282	119
DNA repair	0.96999	2.5249	296
double-strand break repair	0.95932	2.3706	53
DNA recombination	0.96033	2.2767	78
nucleosome assembly	0.60226	1.0815	85
chromatin remodeling	0.96441	2.2983	71
chromatin silencing	0.72203	1.5216	37
transcription, DNA-templated	0.97808	1.7131	1677
regulation of transcription from RNA polymerase II promoter	0.97516	1.5812	338
rRNA processing	0.94967	3.5316	115
transcription from RNA polymerase II promoter	0.97058	1.2148	220
RNA processing	0.96335	2.6994	69
mRNA processing	0.9708	3.2025	297
translation	0.93248	3.8909	300
translational initiation	0.94355	3.8375	53
regulation of translation	0.96929	2.8889	117
protein folding	0.9476	3.3887	114
protein complex assembly	0.95607	1.7449	65
protein phosphorylation	0.97736	1.625	548
negative regulation of protein kinase activity	0.94816	1.348	95
protein dephosphorylation	0.96685	1.9606	136
protein glycosylation	0.92134	0.95179	63
proteolysis	0.97327	1.0854	465
ubiquitin-dependent protein catabolic process	0.9675	2.905	139
protein import into nucleus	0.95716	2.665	50
lipid metabolic process	0.94028	1.5113	417
fatty acid metabolic process	0.92356	1.5952	147
fatty acid biosynthetic process	0.91106	1.705	67
steroid biosynthetic process	0.91267	1.5211	53
transport	0.97108	1.6268	1661
ion transport	0.9452	0.3319	494
cation transport	0.92082	0.37546	59
potassium ion transport	0.92768	-0.46775	108
sodium ion transport	0.92814	-0.31936	101
calcium ion transport	0.94022	0.48632	117
chloride transport	0.91175	-0.23463	64
lipid transport	0.9011	1.2984	89
cellular calcium ion homeostasis	0.93122	0.68169	87
intracellular protein transport	0.96741	2.6118	184
exocytosis	0.94721	1.0136	94
ER to Golgi vesicle-mediated transport	0.94401	3.351	49
endocytosis	0.96393	2.0285	168
receptor-mediated endocytosis	0.8987	1.7375	46
autophagy	0.94658	2.5914	126
apoptotic process	0.97892	2.0575	534
activation of cysteine-type endopeptidase activity involved in apoptotic process	0.94131	1.851	66
chemotaxis	0.92429	0.1402	107
defense response	0.92595	0.4353	34
inflammatory response	0.94464	0.20657	264
immune response	0.93335	-0.36329	209
complement activation, classical pathway	0.82616	-0.84283	39
humoral immune response	0.8755	0.57936	20
cellular response to DNA damage stimulus	0.97192	2.4148	396
response to oxidative stress	0.94152	2.6242	109
mitochondrion organization	0.94347	2.7777	59
cytoskeleton organization	0.96068	1.7155	92
actin filament organization	0.91565	1.8688	69
microtubule-based movement	0.93531	1.1661	60
Golgi organization	0.9564	2.6871	71
cell cycle	0.96184	2.368	582
cell cycle arrest	0.95915	1.72	84
chromosome segregation	0.93829	2.5193	84
mitotic nuclear division	0.95032	2.4943	263
cell adhesion	0.94644	0.52177	419
homophilic cell adhesion via plasma membrane adhesion molecules	0.91556	-0.42942	79
cell-matrix adhesion	0.89782	0.76585	71
signal transduction	0.95391	0.65107	794
cell surface receptor signaling pathway	0.93091	0.53337	164
transmembrane receptor protein tyrosine kinase signaling pathway	0.91914	0.33054	95
transforming growth factor beta receptor signaling pathway	0.94684	1.7389	70
G-protein coupled receptor signaling pathway	0.93723	-0.3037	369
positive regulation of cytosolic calcium ion concentration	0.91126	-0.092381	111
neuropeptide signaling pathway	0.8826	-1.2946	42
Notch signaling pathway	0.92135	0.74799	107
smoothened signaling pathway	0.93983	1.1506	66
integrin-mediated signaling pathway	0.89769	1.3937	64
small GTPase mediated signal transduction	0.96393	1.9943	217
Rho protein signal transduction	0.8973	1.8498	49
cell-cell signaling	0.90625	-0.63011	76
synaptic transmission	0.9382	0.052235	108
multicellular organismal development	0.96066	0.44565	858
spermatogenesis	0.95154	0.84324	271
spermatid development	0.90212	0.39326	78
single fertilization	0.92608	0.68263	39
regulation of mitotic cell cycle	0.96871	2.1291	77
determination of left/right symmetry	0.9254	0.61891	68
pattern specification process	0.91434	-0.31682	53
nervous system development	0.95746	0.92819	324
axonogenesis	0.9478	0.9168	98
axon guidance	0.94556	0.43501	121
central nervous system development	0.92019	0.80794	58
brain development	0.96041	1.146	122
heart development	0.95508	1.1456	218
muscle organ development	0.86467	0.61183	55
skeletal muscle tissue development	0.80713	1.1833	48
blood coagulation	0.87677	0.097772	67
visual perception	0.88407	0.030631	86
sensory perception of sound	0.92861	0.52778	106
sensory perception of smell	0.85638	-0.41072	28
learning	0.93225	0.34161	58
memory	0.92857	0.18274	69
locomotory behavior	0.93311	0.37172	90
tRNA processing	0.94562	2.4536	84
protein localization	0.95492	1.4087	75
metabolic process	0.9339	1.747	446
steroid metabolic process	0.91667	1.1454	77
cholesterol metabolic process	0.91733	1.5927	82
regulation of blood pressure	0.87258	0.63638	50
cell proliferation	0.97061	2.0307	195
positive regulation of cell proliferation	0.95804	1.0762	420
negative regulation of cell proliferation	0.96584	1.3119	339
adult locomotory behavior	0.93954	0.93455	57
regulation of cell shape	0.89685	1.7987	112
RNA splicing	0.96805	3.3906	225
visual learning	0.94695	0.95294	54
epidermis development	0.8493	0.22238	41
male gonad development	0.93007	0.77533	65
intrinsic apoptotic signaling pathway in response to DNA damage	0.93908	1.9679	53
phospholipid biosynthetic process	0.93898	2.435	55
fertilization	0.83484	0.25155	41
response to virus	0.91011	1.3179	53
response to toxic substance	0.91905	0.5557	49
embryo development	0.96549	2.0601	70
post-embryonic development	0.95875	1.4495	97
organ morphogenesis	0.93361	0.37931	97
anterior/posterior pattern specification	0.87502	-0.11773	106
negative regulation of signal transduction	0.92799	0.94699	53
response to organic substance	0.92625	1.5644	56
negative regulation of peptidase activity	0.86263	-0.65081	90
regulation of gene expression	0.96936	0.93035	219
positive regulation of gene expression	0.97277	1.2231	319
negative regulation of gene expression	0.97087	1.8902	178
negative regulation of phosphatase activity	0.94635	1.1515	48
positive regulation of neuron projection development	0.95459	1.6242	118
negative regulation of neuron projection development	0.92382	2.0253	53
positive regulation of phosphatidylinositol 3-kinase signaling	0.88692	0.62016	60
protein transport	0.97279	2.6069	577
proton transport	0.88445	3.3849	52
lipid catabolic process	0.90933	0.58572	87
Wnt signaling pathway	0.9672	1.4318	185
vesicle-mediated transport	0.95994	2.8819	197
phosphorylation	0.97634	1.7296	578
dephosphorylation	0.9581	1.7617	120
single organismal cell-cell adhesion	0.90045	1.1133	97
cell migration	0.95263	1.5903	187
protein processing	0.93533	1.2023	73
negative regulation of angiogenesis	0.89779	0.65798	65
protein ubiquitination	0.97198	2.5453	215
chromatin modification	0.97335	2.5646	261
protein deubiquitination	0.96574	2.2357	68
negative regulation of translation	0.96499	2.6753	62
peptidyl-serine phosphorylation	0.96855	2.0847	129
peptidyl-tyrosine phosphorylation	0.89183	1.3551	76
peptide cross-linking	0.67975	-0.57029	19
cytokine-mediated signaling pathway	0.92722	0.92137	104
sensory perception of pain	0.9267	-0.051732	62
response to pheromone	0.61919	-1.0907	3
stem cell population maintenance	0.95932	1.7679	66
antigen processing and presentation	0.89298	1.4437	44
cerebral cortex development	0.94932	1.5111	49
neurogenesis	0.90382	1.0238	46
cell projection organization	0.93261	1.4571	139
actin cytoskeleton organization	0.96529	2.1895	132
hemopoiesis	0.93027	1.4949	72
cell differentiation	0.96268	0.74159	649
negative regulation of Wnt signaling pathway	0.92468	0.59073	52
neuron differentiation	0.9411	0.85381	91
B cell differentiation	0.91751	0.78418	44
extracellular matrix organization	0.91889	0.76948	88
keratinocyte differentiation	0.81322	0.57205	41
positive regulation of cell growth	0.96578	1.8413	73
negative regulation of cell growth	0.95897	1.622	111
sperm motility	0.89312	-0.074195	47
lung development	0.9362	1.0502	96
embryonic limb morphogenesis	0.90539	-0.22936	57
regulation of cell migration	0.89848	1.4347	74
positive regulation of cell migration	0.94496	1.4495	187
negative regulation of cell migration	0.94404	1.2188	95
ER-associated ubiquitin-dependent protein catabolic process	0.93531	3.2889	54
BMP signaling pathway	0.92939	0.40866	62
negative regulation of transforming growth factor beta receptor signaling pathway	0.9457	1.7217	48
neutrophil chemotaxis	0.91333	-0.060101	59
forebrain development	0.9381	0.92855	73
gene silencing by RNA	0.95278	1.5393	50
neuron projection development	0.96284	1.7175	124
positive regulation of protein ubiquitination	0.96332	2.3916	61
regulation of protein stability	0.96594	2.5143	66
negative regulation of NF-kappaB transcription factor activity	0.94655	1.991	64
negative regulation of protein binding	0.95922	2.2585	56
positive regulation of protein binding	0.96296	2.081	62
activation of protein kinase activity	0.96044	1.6516	66
methylation	0.9626	2.0403	158
positive regulation of proteasomal ubiquitin-dependent protein catabolic process	0.96293	2.7752	62
response to lipopolysaccharide	0.94735	1.0887	127
positive regulation of interferon-gamma production	0.90635	0.050484	47
positive regulation of interleukin-6 production	0.93083	0.81924	44
positive regulation of tumor necrosis factor production	0.93956	1.1671	54
cellular response to insulin stimulus	0.95572	2.1618	63
regulation of protein localization	0.95927	1.7381	63
circadian regulation of gene expression	0.95308	2.2405	55
positive regulation of peptidyl-serine phosphorylation	0.92865	1.763	69
response to cytokine	0.92183	1.2202	59
ion transmembrane transport	0.91307	-0.3153	48
cellular response to oxidative stress	0.94393	2.705	48
cellular protein localization	0.96005	2.1087	52
regulation of ion transmembrane transport	0.92972	-0.73453	122
response to endoplasmic reticulum stress	0.90669	2.6985	66
regulation of Rho protein signal transduction	0.89567	1.5084	68
gene silencing by miRNA	0.88143	2.3441	6
multicellular organism growth	0.96618	1.8941	104
intracellular signal transduction	0.96653	1.3484	362
sodium ion transmembrane transport	0.91631	-0.95053	48
skeletal muscle cell differentiation	0.92753	0.89151	49
regulation of growth	0.9628	2.1214	65
wound healing	0.91438	0.96644	64
positive regulation of T cell proliferation	0.90276	0.14882	59
regulation of cell proliferation	0.94816	1.3543	204
retrograde transport, endosome to Golgi	0.96	2.8665	53
ribosome biogenesis	0.94263	3.446	79
cilium assembly	0.93166	1.5265	121
regulation of membrane potential	0.9257	-0.63542	85
inner ear morphogenesis	0.91624	-0.27122	57
odontogenesis of dentin-containing tooth	0.9112	0.4126	50
response to drug	0.94453	1.2095	126
myelination	0.90219	1.2986	41
glucose homeostasis	0.94279	0.97404	106
cholesterol homeostasis	0.88834	0.86317	58
embryonic digit morphogenesis	0.94222	0.85798	61
defense response to bacterium	0.90257	-0.53571	88
protein ubiquitination involved in ubiquitin-dependent protein catabolic process	0.95875	2.4902	104
regulation of apoptotic process	0.958	1.4449	205
camera-type eye development	0.91697	0.33487	61
positive regulation of apoptotic process	0.97672	1.6424	298
negative regulation of apoptotic process	0.97422	1.8616	431
regulation of GTPase activity	0.95669	1.6125	68
positive regulation of I-kappaB kinase/NF-kappaB signaling	0.95785	2.1674	121
negative regulation of cysteine-type endopeptidase activity involved in apoptotic process	0.94558	1.7671	70
proteasome-mediated ubiquitin-dependent protein catabolic process	0.96993	2.8333	107
response to exogenous dsRNA	0.92402	2.2318	19
steroid hormone mediated signaling pathway	0.84215	0.31565	50
positive regulation of MAP kinase activity	0.89306	1.3559	48
regulation of MAPK cascade	0.92587	0.40349	56
positive regulation of MAPK cascade	0.92041	1.0543	101
negative regulation of sequence-specific DNA binding transcription factor activity	0.95726	1.6931	70
negative regulation of neuron apoptotic process	0.95782	1.4635	147
positive regulation of neuron apoptotic process	0.9577	1.9411	64
positive regulation of GTPase activity	0.9708	1.6358	230
skin development	0.8919	1.0616	50
innate immune response	0.94703	0.80521	303
cell fate commitment	0.90214	-0.32577	62
fat cell differentiation	0.94258	1.6283	60
cell redox homeostasis	0.91856	3.2115	53
negative regulation of neuron differentiation	0.92549	0.88761	69
positive regulation of neuron differentiation	0.93558	0.53855	89
negative regulation of osteoblast differentiation	0.89837	1.3148	41
positive regulation of osteoblast differentiation	0.93691	1.2043	62
positive regulation of translation	0.95417	2.7959	50
positive regulation of protein catabolic process	0.9609	2.3684	58
positive regulation of angiogenesis	0.91319	0.78534	107
positive regulation of cell adhesion	0.87129	1.2176	53
positive regulation of protein kinase activity	0.89938	1.3907	52
negative regulation of transcription, DNA-templated	0.97609	1.7286	459
positive regulation of transcription, DNA-templated	0.9761	1.3874	528
positive regulation of transcription from RNA polymerase II promoter	0.9772	1.2778	901
positive regulation of JNK cascade	0.90382	1.1998	62
protein autophosphorylation	0.96093	1.7729	169
positive regulation of fibroblast proliferation	0.91934	1.6653	59
cell development	0.83829	0.068395	45
rhythmic process	0.96817	2.056	122
thymus development	0.95063	1.4271	50
positive regulation of smooth muscle cell proliferation	0.93423	1.4986	73
embryonic skeletal system morphogenesis	0.85431	-0.38033	53
skeletal system morphogenesis	0.92783	0.8351	51
neuron projection morphogenesis	0.9497	1.3923	62
inner ear development	0.8609	0.53946	45
positive regulation of epithelial cell proliferation	0.91242	0.65755	68
negative regulation of epithelial cell proliferation	0.94454	1.4709	60
regulation of inflammatory response	0.91768	0.65112	52
negative regulation of inflammatory response	0.91032	0.72278	80
positive regulation of inflammatory response	0.92528	0.54284	60
positive regulation of peptidyl-tyrosine phosphorylation	0.90449	0.95193	92
protein stabilization	0.97074	2.839	122
defense response to Gram-positive bacterium	0.93577	0.51893	72
B cell receptor signaling pathway	0.83683	0.031503	42
neuromuscular process controlling balance	0.9426	1.2961	53
response to stimulus	0.872	-0.57704	68
detection of chemical stimulus involved in sensory perception	0.37659	-1.0569	1
mRNA transport	0.96479	3.0826	76
positive regulation of sequence-specific DNA binding transcription factor activity	0.96583	1.2986	99
positive regulation of NF-kappaB transcription factor activity	0.94889	1.5576	103
cartilage development	0.91949	0.39086	65
protein oligomerization	0.90458	1.769	62
protein homooligomerization	0.92561	1.1427	174
protein homotetramerization	0.91301	1.9591	63
protein heterooligomerization	0.9676	1.8355	83
cell division	0.95507	2.459	342
meiotic cell cycle	0.86808	0.063223	79
proteolysis involved in cellular protein catabolic process	0.88128	2.9219	47
defense response to virus	0.93414	1.5147	108
regulation of cell cycle	0.96864	2.3848	107
protein autoubiquitination	0.95794	2.6089	50
positive regulation of protein kinase B signaling	0.91179	0.99617	79
positive regulation of synapse assembly	0.93113	-0.26181	67
transmembrane transport	0.94245	0.32805	304
oxidation-reduction process	0.93098	1.772	627
palate development	0.93716	0.82957	76
retina development in camera-type eye	0.93161	0.98894	57
canonical Wnt signaling pathway	0.93776	0.76989	84
cilium morphogenesis	0.92533	1.5586	61
bone development	0.9363	1.7775	48
SMAD protein signal transduction	0.92462	0.58808	57
negative regulation of cell death	0.96509	1.9159	72
negative regulation of ERK1 and ERK2 cascade	0.87015	1.9334	57
positive regulation of ERK1 and ERK2 cascade	0.91813	0.40482	155
calcium ion transmembrane transport	0.93263	0.36137	77
cellular response to lipopolysaccharide	0.94297	1.2583	86
cellular response to amino acid stimulus	0.90841	1.6997	47
cellular response to interferon-gamma	0.89026	0.19219	48
cellular response to tumor necrosis factor	0.90229	0.73975	58
cellular response to organic cyclic compound	0.93026	1.36	55
cellular response to hypoxia	0.92731	1.8391	56
potassium ion transmembrane transport	0.91874	-0.95426	76
protein localization to plasma membrane	0.94458	1.6096	56
negative regulation of canonical Wnt signaling pathway	0.93768	1.1474	95
positive regulation of canonical Wnt signaling pathway	0.95246	1.4111	65
apoptotic signaling pathway	0.91164	1.4995	52
mitophagy in response to mitochondrial depolarization	0.96491	1.5428	122
xenophagy	0.95247	1.169	96
negative regulation of neuron death	0.92816	1.2437	48
chloride transmembrane transport	0.9018	0.074063	40
positive regulation of protein targeting to mitochondrion	0.96612	2.2044	74
