# Supplementary material for: Tradict enables accurate prediction of eukaryotic transcriptional states from 100 marker genes
Source: Nat Commun. 2017 May 5;8:15309. doi: 10.1038/ncomms15309 (PMC5424156; doi:10.1038/ncomms15309)
Supplement: Supplementary Data 5 — Number of SRA RNA-Seq records for several model organisms (current as of September 23, 2016) [file ncomms15309-s6.xlsx]

## Sheet: Table 5
Supplementary Data Table 5. Number of SRA RNA-Seq records for several model organisms (current as of September 23, 2016)
6.9K	A. thaliana
110.6K	M. musculus
8.6K	D. melanogaster
5.7K	S. cerevisiae
72.1K	H. sapiens (public)
2.7K	C. elegans
18.1K	D. Rerio
