# Supplementary material for: Tradict enables accurate prediction of eukaryotic transcriptional states from 100 marker genes
Source: Nat Commun. 2017 May 5;8:15309. doi: 10.1038/ncomms15309 (PMC5424156; doi:10.1038/ncomms15309)
Supplement: Supplementary Data 6 — Test-set PCC for the bottom 20 and top 20 A. thaliana programs when gene-to-program assignments are 100% random. [file ncomms15309-s7.xlsx]

## Sheet: Table 6
Supplementary Data Table 6. Test-set PCC for the bottom 20 and top 20 A. thaliana programs when gene-to-program assignments are 100% random.
PCC	Program
0.008	defense response to fungus
0.107	defense response
0.118	gene silencing by miRNA
0.124	oligopeptide transport
0.149	gibberellic acid mediated signaling pathway
0.152	negative regulation of catalytic activity
0.187	response to high light intensity
0.196	response to chitin
0.222	cell wall modification
0.233	lipid catabolic process
0.24	chloroplast organization
0.247	plant-type hypersensitive response
0.25	photosynthesis
0.268	defense response to fungus, incompatible interaction
0.275	response to light stimulus
0.295	defense response to bacterium
0.298	regulation of defense response
0.308	amino acid transport
0.336	response to other organism
0.352	response to red light
...
0.929	vegetative to reproductive phase transition of meristem
0.93	cell cycle
0.93	protein transport
0.933	pollen tube growth
0.933	photomorphogenesis
0.938	vesicle-mediated transport
0.94	regulation of cell cycle
0.941	protein glycosylation
0.942	mitotic nuclear division
0.944	methylation
0.946	pollen development
0.951	shoot system development
0.953	cell differentiation
0.954	flower development
0.958	regulation of growth
0.962	negative regulation of transcription, DNA-templated
0.962	root development
0.963	regulation of gene expression
0.966	transcription, DNA-templated
0.974	seed germination
