# Supplementary material for: Tradict enables accurate prediction of eukaryotic transcriptional states from 100 marker genes
Source: Nat Commun. 2017 May 5;8:15309. doi: 10.1038/ncomms15309 (PMC5424156; doi:10.1038/ncomms15309)
Supplement: Supplementary Data 7 — Selected globally representative markers for A. thaliana [file ncomms15309-s8.xlsx]

## Sheet: Table 7
Supplementary Data Table 7: Selected globally representative markers for A. thaliana
gene_id = ID of selected marker
perc_var_exp_SOMP = percent of variation explained during Simulatenous Orthogonal Matching Pursuit decomposition algorithm
xth_percentile_expression = xth percentile TPM expression. Based on training collection.
gene_id	perc_var_exp_SOMP	5th_percentile_expression	10th_percentile_expression	25th_percentile_expression	50th_percentile_expression	75th_percentile_expression	90th_percentile_expression	95th_percentile_expression
AT2G28190	2.71	19.28	32.18	60.37	151.62	323.24	669.29	933.87
AT5G65687	25.67	2.69	3.59	5.24	7.45	9.75	12.88	15.04
AT2G12475	7.12	0	0	0	0	0	0.85	17.43
AT5G64040	12.51	5.62	23.84	275.11	980.29	1804.76	2658.53	3255.62
AT1G57820	10.77	2.03	3.52	8.13	13.13	20.33	31.78	53.57
AT5G52640	3.43	1.94	2.7	5.09	12.37	32.92	72.63	176.12
AT1G20510	4.4	4.14	6.16	14.94	30.15	59.18	125.18	210.71
AT1G23720	6.2	0	0	0	0.48	35.59	117.48	253.04
AT5G19350	6.34	15.14	18.89	28.12	35.95	45.71	56.13	65.15
AT1G44800	1.91	1.78	4.75	11.55	25.05	50.44	123.45	226.1
AT4G38250	0.81	19.8	27.54	42.23	57.8	78.96	111.87	137.8
AT3G15460	1.74	2.31	3.6	6.26	10.09	15.36	22.33	27.93
AT5G19330	2.55	19.76	23.13	30.59	40.88	57.06	81.95	99.76
AT3G17150	0.28	0	0	0	0	0	0.28	2.48
AT3G15540	0.42	0.76	1.63	3.53	6.75	12.75	27.74	44.4
AT4G34135	0.55	0.52	1.51	6.19	18.57	37.99	65.22	94.15
AT2G04570	0.41	0	0	4.11	12.18	18.94	34.89	71.2
AT4G11170	0.71	0	0	0	0.25	1	3.28	7.98
AT4G10310	0.23	0	0	0.34	1.11	2.88	6.76	11.97
AT1G18550	0.77	0.49	0.88	1.78	3.38	5.3	8.44	13.68
AT3G53120	1.17	5	6.66	10.85	17.87	25.05	35.21	41.34
AT2G47050	0.15	0	0	0.12	0.29	0.78	2.49	24.76
AT2G39890	0.25	5.26	6.76	9.88	14.61	20.37	28.61	35.6
AT3G04400	0.53	187.46	249.15	360.18	499.45	680.94	1038.22	1424.91
AT2G01950	0.28	0.55	1.35	3.55	6.38	11.21	18.36	30.27
AT1G03700	0.2	0	0	0	0.13	1.09	4.73	9.31
AT3G19840	0.61	3.85	5.71	8.65	11.25	14.57	18.63	22.34
AT3G50480	0.21	0	0.12	1.19	13.68	75.79	351.76	764.26
AT3G10520	0.19	2.15	4.8	14.04	39.15	83.05	110.8	127.2
AT1G16030	0.09	1.42	1.91	2.83	3.79	5.3	8.97	16.61
AT2G04034	0.06	0	0	0	0	0	0	1.21
AT4G18710	0.15	38.36	48.28	64.88	91.89	131.59	173.5	207.98
AT1G55320	0.17	1.09	1.55	2.74	5.15	9.79	16.7	23.5
AT4G23810	0.18	0.56	0.96	2.07	5.77	17.57	49.94	78.28
AT2G04100	0.13	0.05	0.32	1.07	2.59	6.07	12.77	19.88
AT1G15580	0.08	0	0.09	0.57	1.34	2.86	5.68	8.1
AT2G45970	0.09	1.88	3.81	9.41	16.3	23.56	31.61	37.69
AT1G30490	0.2	4.14	6.12	9.56	14.2	20.62	28.8	37.3
AT4G01400	0.24	12.43	15.82	21.51	28.33	35.87	43.81	50.02
AT1G69440	0.06	0.58	0.93	1.75	2.96	4.53	6.78	8.76
AT1G33110	0.15	3.23	5.66	11.13	22.99	45.39	82.14	110.56
AT1G61070	0.03	0	0	0	0	0	0.25	2.01
AT1G10090	0.07	3.12	4.66	7.65	12.89	19.2	26.75	33.55
AT3G63170	0.13	6	8.72	15.64	23.05	32.34	45.49	59.22
AT1G72440	0.14	8.22	10.13	15.12	20.9	27.95	37.12	44.27
AT5G50030	0.04	0	0	0	0	0.1	0.49	7.25
AT5G22570	0.06	0	0	0.13	0.74	3.6	13.76	24.61
AT1G08420	0.08	10.21	13.22	18.71	23.3	28.55	35.14	40.57
AT4G38410	0.09	0	0	0.2	0.72	2.81	11.1	26.07
AT2G25140	0.06	3.22	4.22	6.42	9.14	14.14	21.21	26.46
AT2G38120	0.07	8.8	13.2	29.04	49.58	76.69	112.28	144.03
AT1G01230	0.16	10.9	14.99	21.09	29.54	40.17	52.99	61
AT2G46680	0.15	2.5	4.11	8.21	20.53	47.66	94.61	141
AT5G13480	0.09	4.3	5.44	7.79	10.76	14.49	19.36	23.34
AT3G27920	0.04	0	0	0	0.35	1.7	3.29	4.73
AT2G29045	0.06	0	0	0	0	0	0	2.18
AT4G36150	0.06	0.91	1.28	1.94	3.03	4.94	7.21	8.65
AT5G57530	0.07	0	0	0	0.06	1.49	8.19	15.15
AT4G04885	0.09	6.93	8.23	10.33	12.73	15.29	18.2	20.18
AT2G02020	0.05	0.13	0.45	1.55	4.65	8.14	11.8	14.96
AT2G04040	0.05	0	0	0.32	1.57	5.48	14.16	23.85
AT5G41880	0.09	0.74	1.43	3.83	7.03	10.69	15.59	23.34
AT4G15750	0.02	0	0	0	0	0.1	0.82	28.37
AT2G41460	0.06	2.5	3.82	6.04	8.59	11.7	15.72	18.47
AT4G29040	0.05	51.83	64.03	83.43	111.26	154.02	196.76	230.69
AT5G16620	0.07	17.96	24.22	38.05	58.41	80.82	102.61	116.51
AT5G47370	0.03	3.51	5.4	10.85	18.93	30.98	47.97	62.26
AT3G16470	0.06	9.57	26.18	52.27	101.44	186.04	348.7	530.84
AT2G15490	0.04	0	0	0.17	2.4	20.81	47.84	78.5
AT4G00710	0.07	13.32	16.89	22.56	28.87	37.23	49.54	58.05
AT2G26150	0.03	0.12	0.25	0.6	1.5	4.71	16.1	41.11
AT5G50040	0.01	0	0	0	0	0	0.25	1.52
AT2G36530	0.06	161.4	228.1	328.98	452.52	608.39	867.72	1223.99
AT1G79960	0.05	0.15	0.46	1.43	2.79	4.89	7.65	10.1
AT3G55450	0.06	8.11	11.06	18.12	31.58	45.98	63.14	89.43
AT5G23980	0.02	0	0	0.31	1.25	3.6	8.48	14.4
AT1G52500	0.05	5.97	7.61	10.24	13.54	18.37	25.77	31.86
AT4G28740	0.06	2.38	3.7	9.73	27.5	45.64	63.12	73.66
AT3G18760	0.06	5.92	8.53	12.75	18.56	27.29	44.33	54.77
AT2G33700	0.07	6.08	7.64	10.75	14.9	20.92	27.78	33.51
AT2G20208	0.01	0	0	0	0	0	0.48	1.21
AT1G29500	0.02	0	0.06	0.66	5.04	11.51	18.41	23.82
AT3G45960	0.03	0	0.05	0.28	0.83	2.07	6.38	16.46
AT4G01070	0.04	4.7	10.96	25.4	45.76	73.96	105.86	131.05
AT2G47760	0.05	5.5	8.3	13.07	17.64	23.23	28.46	32.22
AT1G33560	0.02	1.22	2.03	3.65	6.57	11.1	16.36	20.49
AT2G14900	0.04	0.76	1.79	6.21	16.23	37.22	73.29	161.7
AT1G23350	0.01	0	0	0	0.18	0.42	0.94	4.75
AT5G60930	0.04	0.62	1.11	2.75	5.86	10.63	17.09	22.67
AT5G08550	0.03	4.28	5.53	7.25	9.44	11.73	14.29	17.28
AT5G46950	0.01	0	0	0	0	0.28	2.47	5.65
AT5G66350	0.02	0.11	0.3	0.8	1.52	2.51	4.01	5.35
AT4G20390	0.03	0.07	0.19	0.53	1.49	10.41	40.84	82.25
AT2G37840	0.03	4.95	6.68	9.27	12.61	17.06	22.21	26.51
AT5G13220	0.04	0.89	1.36	2.61	5.12	15.31	70.27	156.69
AT3G63300	0.02	2.08	2.72	4.76	7.71	12.67	26.39	38.06
AT2G15480	0.01	0	0.41	1.8	7.2	18.59	40.68	65.09
AT3G16350	0.02	1.62	2.2	3.41	5.19	7.8	13.17	19.66
AT5G26230	0.02	0.48	0.93	3.1	5.89	9.65	13.96	17.96
AT2G28290	0.03	8.8	10.46	13.92	18.97	24.98	32.3	36.7
