# Supplementary material for: Tradict enables accurate prediction of eukaryotic transcriptional states from 100 marker genes
Source: Nat Commun. 2017 May 5;8:15309. doi: 10.1038/ncomms15309 (PMC5424156; doi:10.1038/ncomms15309)
Supplement: Supplementary Data 8 — Selected globally representative markers for M. musculus [file ncomms15309-s9.xlsx]

## Sheet: Table 8
Supplementary Data Table 8: Selected globally representative markers for M. musculus
gene_id = ID of selected marker
perc_var_exp_SOMP = percent of variation explained during Simulatenous Orthogonal Matching Pursuit decomposition algorithm
xth_percentile_expression = xth percentile TPM expression. Based on training collection.
gene_id	perc_var_exp_SOMP	5th_percentile_expression	10th_percentile_expression	25th_percentile_expression	50th_percentile_expression	75th_percentile_expression	90th_percentile_expression	95th_percentile_expression
ENSMUSG00000040134.8,Rdh7	17.83	0	0	0	0	0	328.44	659.81
ENSMUSG00000000290.10,Itgb2	16.34	0	0.15	0.71	3.35	43.28	233.75	475.69
ENSMUSG00000032452.9,Clstn2	19.64	0	0	0	0.25	2.11	18.86	31.53
ENSMUSG00000024382.10,Ercc3	17.56	6.63	8.88	13.62	20.13	28.4	37.18	42.25
ENSMUSG00000001119.7,Col6a1	4.8	0	0	0.37	4.74	28.04	131.62	250.24
ENSMUSG00000055994.12,Nod2	1.15	0.07	0.13	0.27	0.59	1.4	3.75	7.17
ENSMUSG00000017550.11,Atad5	3.93	0.29	0.42	0.85	2.46	8.52	15.08	19.11
ENSMUSG00000027438.11,Napb	2.81	0.26	0.43	0.87	1.65	3.86	84.94	157.45
ENSMUSG00000041481.13,Serpina3g	0.39	0	0	0.28	2.57	17.67	90.67	196.4
ENSMUSG00000003526.8,Prodh	0.59	1.06	1.78	4.3	10.81	23.75	65.72	112.43
ENSMUSG00000020009.9,Ifngr1	0.82	4.04	6.56	12.87	27.58	75.95	161.81	227.19
ENSMUSG00000022203.6,Efs	1.09	0	0	0	1.2	7.03	18.32	25.59
ENSMUSG00000003402.10,Prkcsh	0.98	17.79	26.46	43.22	63.5	93.15	124.8	149.99
ENSMUSG00000024978.10,Gpam	0.5	0.56	1.63	4.46	10.04	24.3	56.29	85.61
ENSMUSG00000032690.13,Oas2	0.2	0	0	0.16	0.84	3.28	17.29	37.28
ENSMUSG00000033306.11,Lpp	0.64	0.87	1.19	2.83	6.66	12.51	24.39	35.6
ENSMUSG00000038671.12,Arfrp1	0.53	9.24	11.9	19.55	31.31	43.71	58	69.14
ENSMUSG00000027434.11,Nkx2-2	0.36	0	0	0	0	0.23	2.99	5.49
ENSMUSG00000031349.4,Nsdhl	0.24	4.29	7.48	13.49	22.36	38.8	63.81	84.99
ENSMUSG00000032093.6,Cd3e	0.3	0	0	0.09	0.29	1.19	16.02	184.85
ENSMUSG00000028125.11,Abca4	0.25	0	0	0	0.2	0.67	1.85	3.16
ENSMUSG00000001300.12,Efnb2	0.3	0.15	0.32	1.35	7.41	26.08	54.16	77.74
ENSMUSG00000078578.6,Ube2d3	0.34	111.65	142.18	196.83	288.27	394.15	500.04	591.89
ENSMUSG00000045322.10,Tlr9	0.19	0	0	0	0.2	0.89	6.49	17.04
ENSMUSG00000004872.12,Pax3	0.2	0	0	0	0	0.24	2	5.36
ENSMUSG00000040564.10,Apoc1	0.12	0	0	0.5	6.32	57	4239.79	8964.7
ENSMUSG00000055067.12,Smyd3	0.25	1.06	1.47	2.79	5.18	8.4	13.22	17.63
ENSMUSG00000000149.7,Gna12	0.19	7.61	11.23	20.91	35.08	53.2	73.65	89.99
ENSMUSG00000032327.11,Stra6	0.1	0	0	0.19	0.82	3.72	12.64	28.86
ENSMUSG00000051920.6,Rspo2	0.13	0	0	0	0	0.8	6.64	13.09
ENSMUSG00000029379.9,Cxcl3	0.1	0	0	0	0	0.27	4.9	30.67
ENSMUSG00000074698.7,Csnk2a1	0.12	25.56	31.92	41.01	55.47	80.03	113.13	140.28
ENSMUSG00000026575.12,Nme7	0.21	4.42	6.12	10.9	21.51	39.82	100.7	151.15
ENSMUSG00000030688.11,Stard10	0.08	1.77	4.46	14.92	43	145.14	630.98	967.03
ENSMUSG00000036867.7,Smad6	0.14	0	0.17	0.71	2.5	6.23	14.45	23.89
ENSMUSG00000041297.7,Cdk13	0.24	3.81	5.53	8.13	12.53	18.42	26.42	33.33
ENSMUSG00000037706.13,Cd81	0.08	27.43	50.43	102.59	167.81	285.36	437.46	572.81
ENSMUSG00000005339.7,Fcer1a	0.07	0	0	0	0	0.09	0.93	3.13
ENSMUSG00000021256.5,Vash1	0.1	0	0.06	0.39	1.35	5.19	14.95	29.02
ENSMUSG00000031641.10,Cbr4	0.06	5.02	7.72	11.74	16.75	23.13	30.65	35.41
ENSMUSG00000043342.9,Hoxd9	0.13	0	0	0	0.07	0.61	5.03	10.29
ENSMUSG00000018930.3,Ccl4	0.06	0	0	0	0.46	4.33	46.92	236.48
ENSMUSG00000003813.12,Rad23a	0.11	18.99	25.37	38.9	58.56	81.51	109.36	133.99
ENSMUSG00000054855.10,Rnd1	0.06	0.62	0.96	1.94	4.79	11.19	24.69	36.49
ENSMUSG00000019803.8,Nr2e1	0.1	0	0	0	0	0.23	7.57	12.02
ENSMUSG00000043716.10,Rpl7	0.15	328.57	400.31	603.85	1345.7	2239.86	2884.79	3290.55
ENSMUSG00000027870.8,Hao2	0.03	0	0	0	0	0	2.4	49.22
ENSMUSG00000020892.7,Aloxe3	0.09	0	0	0	0.14	0.58	2.05	3.43
ENSMUSG00000004151.13,Etv1	0.07	0	0.15	0.62	3.78	14.16	35.32	58.61
ENSMUSG00000089669.4,Tnfsf13	0.05	0	0	0.3	1.14	4.13	14.21	22.07
ENSMUSG00000005681.9,Apoa2	0.03	0	0	0.26	1.56	5.62	7148.54	16496.7
ENSMUSG00000079243.2,Xirp1	0.07	0	0	0	0	0.22	1.13	10.87
ENSMUSG00000024235.7,Map3k8	0.05	0.25	0.44	0.93	2.04	7.28	20.45	31.78
ENSMUSG00000039201.6,Tbc1d25	0.07	1.38	1.83	3.43	6.06	8.99	12.22	14.94
ENSMUSG00000029219.7,Slc10a4	0.05	0	0	0	0.08	0.26	1.29	2.65
ENSMUSG00000044548.8,Dact1	0.07	0	0.05	0.33	1.53	4.16	10.67	22.34
ENSMUSG00000055319.7,Sec23ip	0.07	7.79	9.76	13.72	20.11	28.1	36.96	43.13
ENSMUSG00000040495.4,Chrm4	0.06	0	0	0	0.18	1.15	5.99	17.44
ENSMUSG00000066800.8,Rnasel	0.06	0.35	0.73	2.32	8.25	30.67	65.14	98.59
ENSMUSG00000037605.13,Adgrl3	0.06	0	0	0.05	0.56	5.91	19.36	25.1
ENSMUSG00000024892.12,Pcx	0.04	0.85	1.54	4.38	11.57	25.09	188.11	257.41
ENSMUSG00000027612.7,Mmp24	0.05	0.37	0.6	1.12	1.99	4.08	14.62	22.69
ENSMUSG00000031779.3,Ccl22	0.03	0	0	0	0.08	0.44	4.42	19.51
ENSMUSG00000005442.10,Cic	0.05	10.64	13.58	27.42	48.03	75.61	116.92	148.15
ENSMUSG00000022297.11,Fzd6	0.04	0.12	0.24	0.95	2.67	6.17	12.75	19.71
ENSMUSG00000029686.12,Cul1	0.08	23.95	30.66	44.87	68.41	95.97	124.28	146.43
ENSMUSG00000053004.8,Hrh1	0.03	0	0	0.07	0.24	0.84	3.94	7.56
ENSMUSG00000092192.4,Dyx1c1	0.04	0	0	0	0.48	1.19	2.13	3.1
ENSMUSG00000038357.10,Camp	0.02	0	0	0	0.11	0.85	14.69	70.65
ENSMUSG00000021313.12,Ryr2	0.05	0	0	0	0.19	1.51	11.92	20.4
ENSMUSG00000003721.11,Insig2	0.03	7.51	10.82	17.84	30.38	50.3	99.72	218.33
ENSMUSG00000032841.12,Prr5l	0.03	0.32	0.51	1.11	2.75	6.7	12.87	18.26
ENSMUSG00000043811.5,Rtn4r	0.03	0	0	0.17	0.69	2.57	10.43	30.52
ENSMUSG00000046879.6,Irgm1	0.03	1.42	2.8	7.56	21.73	51.46	120.08	247.32
ENSMUSG00000028211.8,Trp53inp1	0.04	2.05	2.97	6.45	16.34	37.44	72.1	100.34
ENSMUSG00000018822.7,Sfrp5	0.03	0	0	0	0.13	0.87	3.8	8.24
ENSMUSG00000001288.11,Rarg	0.04	1.01	2.02	3.85	8.64	28.48	66.36	93.1
ENSMUSG00000060950.8,Trmt61a	0.06	1.58	2.1	3.62	7.3	12.08	19.78	26.79
ENSMUSG00000026147.13,Col9a1	0.03	0	0	0	0	0.31	2.87	12.16
ENSMUSG00000042156.12,Dzip1	0.04	0.08	0.19	0.71	3.84	12.47	25.94	36.7
ENSMUSG00000026687.11,Aldh9a1	0.03	8.11	11.32	17.58	29.04	54.01	100.33	141.42
ENSMUSG00000027004.3,Frzb	0.03	0	0	0	0.51	4.01	12.41	19.51
ENSMUSG00000024589.12,Nedd4l	0.02	1.71	2.39	3.85	6.37	11.59	18.87	24.34
ENSMUSG00000029364.12,Wsb2	0.06	7.25	12.67	22.52	39.35	73.09	129.71	163.77
ENSMUSG00000028386.1,Slc46a2	0.04	0	0	0	0.06	0.15	0.43	0.86
ENSMUSG00000032207.9,Lipc	0.02	0	0	0	0.19	0.68	50.22	102.23
ENSMUSG00000028532.11,Cachd1	0.04	0	0	0.35	2.74	7.93	14.85	21.03
ENSMUSG00000031245.8,Hmgn5	0.04	3.53	6.2	13.47	26.9	45.52	74.05	104.36
ENSMUSG00000038058.11,Nod1	0.02	0.22	0.46	1.36	3.86	8.2	20.76	30.9
ENSMUSG00000075316.8,Scn9a	0.03	0	0	0	0	0.16	0.99	3.44
ENSMUSG00000013822.6,Elof1	0.04	19.7	24.68	37.06	56.47	75.34	98.1	118.71
ENSMUSG00000029217.13,Tec	0.02	0.54	1.05	2.44	7.36	15.23	31.76	49.11
ENSMUSG00000019970.12,Sgk1	0.02	3.13	6.37	14.34	39.17	99.25	193.25	274.42
ENSMUSG00000050103.14,Agmo	0.03	0	0.12	0.42	1.58	6.76	40.69	63.82
ENSMUSG00000023951.13,Vegfa	0.03	1.29	3.98	17.09	46.13	87.48	151.49	254.05
ENSMUSG00000047904.6,Sstr2	0.02	0	0	0	0.26	1.4	9.3	17.3
ENSMUSG00000045482.12,Trrap	0.04	6.02	8.13	12.94	21.68	34.04	46.99	57.2
ENSMUSG00000021719.8,Rgs7bp	0.03	0	0	0.08	0.31	1.53	17.95	46.44
ENSMUSG00000027718.5,Il21	0.01	0	0	0	0	0	0.3	1.32
ENSMUSG00000044217.13,Aqp5	0.02	0	0	0	0.09	0.83	8.51	70.61
